# Supplementary material for: Docking and Selectivity Studies of Covalently Bound Janus Kinase 3 Inhibitors
Source: Int J Mol Sci. 2023 Mar 23;24(7):6023. doi: 10.3390/ijms24076023 (PMC10094608; doi:10.3390/ijms24076023)
Supplement: Supplementary file 1 [file ijms-24-06023-s001.zip]

Archive with 1 entries (1 files):
- ijms-2215848-supplementary.pdf
